# Supplementary material for: A new species of Dystacta Saussure, 1871 from Nyungwe National Park, Rwanda (Insecta, Mantodea, Dystactinae)
Source: Zookeys. 2014 May 20;(410):1–21. doi: 10.3897/zookeys.410.7053 (PMC4042705; doi:10.3897/zookeys.410.7053)
Supplement: XML Treatment for Dystacta alticeps [file zookeys.410.7053-treatment2.xml]

<!DOCTYPE tp:taxon-treatment
  PUBLIC "-//TaxonX//DTD Taxonomic Treatment Publishing DTD v0 20100105//EN" "tax-treatment-NSO.dtd">
<tp:taxon-treatment xmlns:tp="http://www.plazi.org/taxpub"><tp:treatment-meta><mixed-citation publication-type="journal"><person-group><name><surname>Tedrow</surname><given-names>Riley</given-names></name><name><surname>Nathan</surname><given-names>Kabanguka</given-names></name><name><surname>Richard</surname><given-names>Nasasira</given-names></name><name><surname>Svenson</surname><given-names>Gavin J</given-names></name></person-group><article-title>A new species of <italic>Dystacta</italic> Saussure, 1871 from Nyungwe National Park, Rwanda (Insecta, Mantodea, Dystactinae)</article-title><source>Zookeys</source><day>20</day><month>5</month><year>2014</year><volume>2014</volume><issue>410</issue><fpage>1</fpage><lpage>21</lpage><pub-id pub-id-type="doi">10.3897/zookeys.410.7053</pub-id></mixed-citation></tp:treatment-meta><tp:nomenclature><tp:taxon-name>
                        <tp:taxon-name-part taxon-name-part-type="genus">Dystacta</tp:taxon-name-part>
                        <tp:taxon-name-part taxon-name-part-type="species">alticeps</tp:taxon-name-part>
                    </tp:taxon-name><tp:taxon-authority>(Schaum, 1853)</tp:taxon-authority><tp:nomenclature-citation-list><tp:nomenclature-citation><tp:taxon-name>Mantis alticeps</tp:taxon-name><comment>: <xref ref-type="bibr" rid="B22">Schaum 1853</xref>: 777; <xref ref-type="bibr" rid="B23">Schaum 1862</xref>: 113.</comment></tp:nomenclature-citation><tp:nomenclature-citation><tp:taxon-name>Cardioptera alticeps</tp:taxon-name><comment>: <xref ref-type="bibr" rid="B20">Saussure 1871</xref>: 211.</comment></tp:nomenclature-citation><tp:nomenclature-citation><tp:taxon-name>Dystacta alticeps</tp:taxon-name><comment>: <xref ref-type="bibr" rid="B29">Westwood 1889</xref>: 17; <xref ref-type="bibr" rid="B13">Krauss 1901</xref>: 284; <xref ref-type="bibr" rid="B12">Kirby 1904</xref>: 226; <xref ref-type="bibr" rid="B10">Karny 1908</xref>: 371; <xref ref-type="bibr" rid="B18">Rehn 1912</xref>: 112; <xref ref-type="bibr" rid="B28">Werner 1923</xref>: 118; <xref ref-type="bibr" rid="B6">Giglio-Tos 1927</xref>: 207; <xref ref-type="bibr" rid="B1">Beier 1935</xref>: 21; <xref ref-type="bibr" rid="B7">Kaltenbach 1996</xref>: 239; <xref ref-type="bibr" rid="B14">Lombardo 1997</xref>: 73; <xref ref-type="bibr" rid="B8">Kaltenbach 1998</xref>: 19; <xref ref-type="bibr" rid="B5">Ehrmann 2002</xref>: 124; <xref ref-type="bibr" rid="B16">Otte and Spearman 2005</xref>: 31.</comment></tp:nomenclature-citation><tp:nomenclature-citation><tp:taxon-name>Dystacta paradoxa</tp:taxon-name><comment>: <xref ref-type="bibr" rid="B20">Saussure 1871</xref>: 447; <xref ref-type="bibr" rid="B21">Saussure 1872</xref>: 80; <xref ref-type="bibr" rid="B25">Stål 1877</xref>: 51; <xref ref-type="bibr" rid="B29">Westwood 1889</xref>: 17; <xref ref-type="bibr" rid="B11">Kirby 1899</xref>: 347 [SYN of <italic><tp:taxon-name>Dystacta alticeps</tp:taxon-name></italic>]; <xref ref-type="bibr" rid="B5">Ehrmann 2002</xref>: 124 [SYN]; <xref ref-type="bibr" rid="B16">Otte and Spearman 2005</xref>: 31 [SYN].</comment></tp:nomenclature-citation><!--PageBreak--><tp:nomenclature-citation><tp:taxon-name>Polyspilota marmorata</tp:taxon-name><comment>: <xref ref-type="bibr" rid="B24">Schulthess 1899</xref>: 192; <xref ref-type="bibr" rid="B12">Kirby 1904</xref>: 241; <xref ref-type="bibr" rid="B1">Beier 1935</xref>: 21 [SYN of <italic><tp:taxon-name>Mantis alticeps</tp:taxon-name></italic>]; <xref ref-type="bibr" rid="B5">Ehrmann 2002</xref>: 124 [SYN; <xref ref-type="bibr" rid="B16">Otte and Spearman 2005</xref>: 31 [SYN].</comment></tp:nomenclature-citation><tp:nomenclature-citation><tp:taxon-name>Paracilnia ornatipennis</tp:taxon-name><comment>: <xref ref-type="bibr" rid="B1">Beier 1935</xref>: 102; <xref ref-type="bibr" rid="B7">Kaltenbach 1996</xref>: 239 [SYN of <italic><tp:taxon-name>Mantis alticeps</tp:taxon-name></italic>]; <xref ref-type="bibr" rid="B5">Ehrmann 2002</xref>: 124 [SYN]; <xref ref-type="bibr" rid="B16">Otte and Spearman 2005</xref>: 31 [SYN].</comment></tp:nomenclature-citation><tp:nomenclature-citation><tp:taxon-name>Dystacta stali</tp:taxon-name><comment>: <xref ref-type="bibr" rid="B10">Karny 1908</xref>: 371; <xref ref-type="bibr" rid="B1">Beier 1935</xref>: 21 [SYN of <italic><tp:taxon-name>Mantis alticeps</tp:taxon-name></italic>]; <xref ref-type="bibr" rid="B5">Ehrmann 2002</xref>: 124 [SYN]; <xref ref-type="bibr" rid="B16">Otte and Spearman 2005</xref>: 31 [SYN].</comment></tp:nomenclature-citation></tp:nomenclature-citation-list></tp:nomenclature><tp:treatment-sec sec-type="Repository"><title>Repository.</title><p>Holotype Female. Museum für Naturkunde der Humboldt-Universität, Berlin, Germany.</p></tp:treatment-sec><ref-list><ref id="B22"><mixed-citation xmlns:xlink="http://www.w3.org/1999/xlink" xlink:type="simple"><person-group><name name-style="western"><surname>Schaum</surname><given-names>HR</given-names></name></person-group> (<year>1853</year>) <source>Bericht über die zur Bekanntmachung geeigneten Verhandlungen der Königlich Preussischen Akademie der Wissenschaften zu Berlin</source> (<volume>1853</volume>): <fpage>775</fpage>-<lpage>780</lpage></mixed-citation></ref><ref id="B23"><mixed-citation xmlns:xlink="http://www.w3.org/1999/xlink" xlink:type="simple"><person-group><name name-style="western"><surname>Schaum</surname><given-names>HR</given-names></name></person-group> (<year>1862</year>) <article-title>Zoologie, Insecten, Orthoptera, Geradflüger, Mantidae.</article-title> In: <person-group><name name-style="western"><surname>Peters</surname><given-names>WCH</given-names></name></person-group> (<role>Ed</role>) <source>Naturwissenschaftliche Reise nach Mossambique auf Befehl seiner Majestät des Königs Friedrich Wilhelm IV in den Jahren 1842 bis 1848 ausgeführt</source>. <publisher-name>George Reimer</publisher-name>, <publisher-loc>Berlin</publisher-loc>, <volume>5</volume>: <fpage>112</fpage>–<lpage>116</lpage>.</mixed-citation></ref><ref id="B20"><mixed-citation xmlns:xlink="http://www.w3.org/1999/xlink" xlink:type="simple"><person-group><name name-style="western"><surname>Saussure</surname><given-names>H de</given-names></name></person-group> (<year>1871</year>) <article-title>Mélanges Orthoptérologiques. IV. Mantides.</article-title><source>Mémoires de la Société de Physique et d’Histoire Naturelle de Genève</source><volume>21</volume>: <fpage>1</fpage>-<lpage>337</lpage>.</mixed-citation></ref><ref id="B29"><mixed-citation xmlns:xlink="http://www.w3.org/1999/xlink" xlink:type="simple"><person-group><name name-style="western"><surname>Westwood</surname><given-names>JO</given-names></name></person-group> (<year>1889</year>) <source>Revisio Insectorum Familiae Mantidarum, speciebus novis aut minus cognitis descriptis et delineatis.</source><publisher-name>Gurney and Jackson</publisher-name>, <publisher-loc>London</publisher-loc>, <lpage>55</lpage> pp.</mixed-citation></ref><ref id="B13"><mixed-citation xmlns:xlink="http://www.w3.org/1999/xlink" xlink:type="simple"><person-group><name name-style="western"><surname>Krauss</surname><given-names>HA</given-names></name></person-group> (<year>1901</year>) <article-title>Beiträge zur Kenntnis der Orthopteren Deutsch-Südwestafrikas.</article-title><source>Verhandlungen der Zoologisch-Botanischen Gesellschaft in Wien</source><volume>51</volume>: <fpage>281</fpage>-<lpage>293</lpage>.</mixed-citation></ref><ref id="B12"><mixed-citation xmlns:xlink="http://www.w3.org/1999/xlink" xlink:type="simple"><person-group><name name-style="western"><surname>Kirby</surname><given-names>WF</given-names></name></person-group> (<year>1904</year>) <source>A synonymic Catalogue of Orthoptera. I. Orthoptera Euplexoptera, Cursoria et Gressoria)</source>. <volume>Vol. 1</volume>. <publisher-name>British Museum, Nat. Hist.</publisher-name>, <publisher-loc>London</publisher-loc>, <lpage>501</lpage> pp.</mixed-citation></ref><ref id="B10"><mixed-citation xmlns:xlink="http://www.w3.org/1999/xlink" xlink:type="simple"><person-group><name name-style="western"><surname>Karny</surname><given-names>HH</given-names></name></person-group> (<year>1908</year>) <article-title>Orthoptera (I.) Blattaeformia Oothecaria.</article-title> In: <person-group><name name-style="western"><surname>Schultze</surname><given-names>L</given-names></name></person-group> (<role>Ed</role>) <issue-title>Zoologische und anthropologische Ergebnisse einer Forschungreise im westlichen und zentralen Südafrika.</issue-title><source>Denkschrift Gesellschaft zu Jena</source><volume>13</volume>: <fpage>355</fpage>–<lpage>376</lpage>.</mixed-citation></ref><ref id="B18"><mixed-citation xmlns:xlink="http://www.w3.org/1999/xlink" xlink:type="simple"><person-group><name name-style="western"><surname>Rehn</surname><given-names>JAG</given-names></name></person-group> (<year>1912</year>) <article-title>On some African Mantidae and Phasmidae in the Collection of the Deutsches Entomologisches Museum.</article-title><source>Archiv für Naturgeschichte</source><volume>78</volume>(<issue>6</issue>): <fpage>106</fpage>-<lpage>126</lpage>.</mixed-citation></ref><ref id="B28"><mixed-citation xmlns:xlink="http://www.w3.org/1999/xlink" xlink:type="simple"><person-group><name name-style="western"><surname>Werner</surname><given-names>F</given-names></name></person-group> (<year>1923</year>) <article-title>Mantodea und Phamodea.</article-title> In: <person-group><name name-style="western"><surname>Michaelsen</surname><given-names>W</given-names></name></person-group>. <source>Beiträge zur Kenntnis der Fauna Deutsch-Südwest-Afrikas</source><volume>2</volume>: <fpage>105</fpage>-<lpage>132</lpage>.</mixed-citation></ref><ref id="B6"><mixed-citation xmlns:xlink="http://www.w3.org/1999/xlink" xlink:type="simple"><person-group><name name-style="western"><surname>Giglio-Tos</surname><given-names>E</given-names></name></person-group> (<year>1927</year>) <chapter-title>Mantidae</chapter-title>. <source>Das Tierreich</source>. <publisher-name>Walter de Gruyter &amp; Co.</publisher-name>, <publisher-loc>Berlin</publisher-loc>, <lpage>707</lpage> pp.</mixed-citation></ref><ref id="B1"><mixed-citation xmlns:xlink="http://www.w3.org/1999/xlink" xlink:type="simple"><person-group><name name-style="western"><surname>Beier</surname><given-names>M</given-names></name></person-group> (<year>1935</year>) <chapter-title>Mantodea, Fam. Mantidae, Subfam. Mantinae</chapter-title>. <source>Genera Insectorum de P. Wytsman 203 Fascicule</source>, <size units="page">154 pp</size>.</mixed-citation></ref><ref id="B7"><mixed-citation xmlns:xlink="http://www.w3.org/1999/xlink" xlink:type="simple"><person-group><name name-style="western"><surname>Kaltenbach</surname><given-names>AP</given-names></name></person-group> (<year>1996</year>) <article-title>Unterlagen für eine Monographie der Mantodea des südlichen Afrika: 1.- Artenbestand, geographische Berbreitung und Ausbreitungsgrenzen (Insecta: Mantodea).</article-title><source>Annalen des Naturhistorischen Museums in Wien</source><volume>98</volume>(<issue>B</issue>): <fpage>193</fpage>–<lpage>346</lpage>.</mixed-citation></ref><ref id="B14"><mixed-citation xmlns:xlink="http://www.w3.org/1999/xlink" xlink:type="simple"><person-group><name name-style="western"><surname>Lombardo</surname><given-names>F</given-names></name></person-group> (<year>1997</year>) <article-title>New and little known Mantodea from Eastern and Central Southern Africa.</article-title><source>Journal of Orthoptera Research</source><volume>6</volume>: <fpage>69</fpage>-<lpage>81</lpage>. doi: <ext-link ext-link-type="doi" xlink:href="10.2307/3503537" xlink:type="simple">10.2307/3503537</ext-link></mixed-citation></ref><ref id="B8"><mixed-citation xmlns:xlink="http://www.w3.org/1999/xlink" xlink:type="simple"><person-group><name name-style="western"><surname>Kaltenbach</surname><given-names>AP</given-names></name></person-group> (<year>1998</year>) <article-title>Unterlagen für eine Monographie der Mantodea des südlichen Afrika: 2.- Bestimmungstabellen für die höheren Taxa, Nachträge zum Artenbestand.</article-title><source>Annalen des Naturhistorischen Museum in Wien</source><volume>100</volume>(<issue>B</issue>): <fpage>19</fpage>–<lpage>59</lpage>.</mixed-citation></ref><ref id="B5"><mixed-citation xmlns:xlink="http://www.w3.org/1999/xlink" xlink:type="simple"><person-group><name name-style="western"><surname>Ehrmann</surname><given-names>R</given-names></name></person-group> (<year>2002</year>) <source>Mantodea: Gottesanbeterinnen der Welt.</source><publisher-name>Natur und Tier – Verlag GmbH</publisher-name>, <publisher-loc>Münster</publisher-loc>, <lpage>519</lpage> pp.</mixed-citation></ref><ref id="B16"><mixed-citation xmlns:xlink="http://www.w3.org/1999/xlink" xlink:type="simple"><person-group><name name-style="western"><surname>Otte</surname><given-names>D</given-names></name><name name-style="western"><surname>Spearman</surname><given-names>L</given-names></name></person-group> (<year>2005</year>) <chapter-title>Mantida Species File</chapter-title>. <source>Catalog of the Mantids of the World</source>. <publisher-name>Association of Insect Diversity</publisher-name>, <publisher-loc>Philadelphia</publisher-loc>, <lpage>489</lpage> pp.</mixed-citation></ref><ref id="B21"><mixed-citation xmlns:xlink="http://www.w3.org/1999/xlink" xlink:type="simple"><person-group><name name-style="western"><surname>Saussure</surname><given-names>H de</given-names></name></person-group> (<year>1872</year>) <article-title>Mélanges Orthoptérologiques. IV Fascicule. Mantides et Blattides.</article-title><source>Mémoires de la Société de Physique et d’Histoire Naturelle de Genève</source><volume>23</volume>(<issue>1</issue>): <fpage>1</fpage>-<lpage>165</lpage>.</mixed-citation></ref><ref id="B25"><mixed-citation xmlns:xlink="http://www.w3.org/1999/xlink" xlink:type="simple"><person-group><name name-style="western"><surname>Stål</surname><given-names>C</given-names></name></person-group> (<year>1877</year>) <article-title>Systema Mantodeorum. Essai d‘une systematisation nouvelle des Mantodées. Bihang till Kongl.</article-title><source>Svenska vetenskaps-akademiens handlingar</source><volume>4</volume>(<issue>10</issue>): <fpage>1</fpage>-<lpage>91</lpage>.</mixed-citation></ref><ref id="B11"><mixed-citation xmlns:xlink="http://www.w3.org/1999/xlink" xlink:type="simple"><person-group><name name-style="western"><surname>Kirby</surname><given-names>WF</given-names></name></person-group> (<year>1899</year>) <article-title>On a collection of Mantidae from the Transvaal &amp; c. fromed by Mr. W. L. Distant.</article-title><source>The Annals and Magazine of Natural History</source><volume>4</volume>: <fpage>344</fpage>-<lpage>353</lpage>. doi: <ext-link ext-link-type="doi" xlink:href="10.1080/00222939908678211" xlink:type="simple">10.1080/00222939908678211</ext-link></mixed-citation></ref><ref id="B24"><mixed-citation xmlns:xlink="http://www.w3.org/1999/xlink" xlink:type="simple"><person-group><name name-style="western"><surname>Schulthess</surname><given-names>A von</given-names></name></person-group> (<year>1899</year>) <article-title>La Faune Entomologique de Delago. II. Orthoptères.</article-title><source>Bulletin de la Société vaudoise des Sciences Naturelles</source><volume>35</volume>: <fpage>191</fpage>-<lpage>215</lpage>.</mixed-citation></ref></ref-list></tp:taxon-treatment>
